# Supplementary material for: In-host population dynamics of Mycobacterium tuberculosis complex during active disease
Source: eLife. 2021 Feb 1;10:e61805. doi: 10.7554/eLife.61805 (PMC7884073; doi:10.7554/eLife.61805)
Supplement: Supplementary file 12. [file elife-61805-supp12.xlsx]

## Sheet: epitopes_with_SNPs
Peptide	H37Rv Homolog	Rv position #	Start Peptide Genomic Coord	End Peptide Genomic Coord	in-host SNPs within epitope
LIATNLLGQNTPAIAVNEAE	Rv1196	121-140	360	420	1
TPAIAVNEAEYGEMWAQDAA	Rv1196	131-150	390	450	1
LIATNLLGQNTPAIA	Rv1196	121-135	360	405	1
LLGQNTPAIAVNEAE	Rv1196	126-140	375	420	1
TPAIAVNEAEYGEMW	Rv1196	131-145	390	435	1
